# Supplementary material for: Antioxidant and Anti-Inflammatory Activities of Thai Traditional Hand and Foot Soaking Formulary and Its Bioactive Compounds
Source: Pharmaceutics. 2025 Jul 13;17(7):907. doi: 10.3390/pharmaceutics17070907 (PMC12298766; doi:10.3390/pharmaceutics17070907)
Supplement: Supplementary file 1 [file pharmaceutics-17-00907-s001.zip]

Archive with 1 entries (1 files):
- pharmaceutics-3709283-supplementary.pdf
